# Supplementary material for: Universal Preparation Strategy for Ultradurable Antibacterial Fabrics through Coating an Adhesive Nanosilver Glue
Source: Nanomaterials (Basel). 2022 Jul 15;12(14):2429. doi: 10.3390/nano12142429 (PMC9323275; doi:10.3390/nano12142429)
Supplement: Supplementary file 1 [file nanomaterials-12-02429-s001.zip]

Archive with 1 entries (1 files):
- nanomaterials-1791802-SI.pdf
